# Supplementary material for: Double stigma in mental health: epilepsy and mental illness
Source: BJPsych Open. 2020 Jul 13;6(4):e72. doi: 10.1192/bjo.2020.58 (PMC7443902; doi:10.1192/bjo.2020.58)
Supplement: Supplementary file 1 [file bjosup.zip]

Archive with 2 entries (2 files):
- S2056472420000587sup001.pdf
- S2056472420000587sup002.pdf
